# Supplementary material for: A unifying framework for fast randomization of ecological networks with fixed (node) degrees
Source: MethodsX. 2018 Jul 5;5:773–80. doi: 10.1016/j.mex.2018.06.018 (PMC6072652; doi:10.1016/j.mex.2018.06.018)
Supplement: Mathematical proofs [file mmc2.zip]

Archive with 4 entries (4 files):
- cooc_201808001508050975.csv
- curveballs_201808001508050978.py
- food_web_201808001508050979.csv
- make_plots_201808001508050982.R
