# Supplementary material for: A unifying framework for fast randomization of ecological networks with fixed (node) degrees
Source: MethodsX. 2018 Jul 5;5:773–80. doi: 10.1016/j.mex.2018.06.018 (PMC6072652; doi:10.1016/j.mex.2018.06.018)
Supplement: Mathematical proofs [file mmc2.zip › cooc_201808001508050975.csv]

Aquifex_aeolicus	Cytophaga_hutchinsonii
Aquifex_aeolicus	Mycoplasma_genitalium
Aquifex_aeolicus	Novosphingobium_aromaticivorans
Aquifex_aeolicus	Rubrobacter_xylanophilus
Aquifex_aeolicus	Thermotoga_maritima
Aquifex_aeolicus	Thermus_thermophilus
Arthrobacter_aurescens	Arthrobacter_sp
Arthrobacter_aurescens	Nocardioides_sp
Arthrobacter_aurescens	Pseudomonas_mendocina
Acidovorax_avenae	Ralstonia_solanacearum
Acidobacteria_bacterium	Acidiphilium_cryptum
Acidobacteria_bacterium	Bradyrhizobium_japonicum
Acidobacteria_bacterium	Sphingomonas_wittichii
Alcanivorax_borkumensis	Acinetobacter_sp
Alcanivorax_borkumensis	Azoarcus_sp
Alcanivorax_borkumensis	Clavibacter_michiganensis
Alcanivorax_borkumensis	Nocardioides_sp
Alcanivorax_borkumensis	Nocardia_farcinica
Alcanivorax_borkumensis	Pseudomonas_putida
Alcanivorax_borkumensis	Rhodococcus_sp
Alcanivorax_borkumensis	Sorangium_cellulosum
Alcanivorax_borkumensis	Silicibacter_pomeroyi
Alcanivorax_borkumensis	Symbiobacterium_thermophilum
Arcobacter_butzleri	Campylobacter_concisus
Arcobacter_butzleri	Campylobacter_curvus
Arcobacter_butzleri	Campylobacter_jejuni
Arcobacter_butzleri	Wolinella_succinogenes
Acidothermus_cellulolyticus	Frankia_alni
Acidothermus_cellulolyticus	Thermobifida_fusca
Acinetobacter_sp	Acidovorax_sp
Acinetobacter_sp	Arthrobacter_sp
Acinetobacter_sp	Burkholderia_cepacia
Acinetobacter_sp	Burkholderia_sp
Acinetobacter_sp	Enterobacter_sp
Acinetobacter_sp	Nocardioides_sp
Acinetobacter_sp	Pseudomonas_aeruginosa
Acinetobacter_sp	Pseudomonas_fluorescens
Acinetobacter_sp	Pseudomonas_putida
Acinetobacter_sp	Rhodococcus_sp
Acinetobacter_sp	Ralstonia_solanacearum
Acidiphilium_cryptum	Erythrobacter_litoralis
Anaeromyxobacter_dehalogenans	Anaeromyxobacter_sp
Anaeromyxobacter_dehalogenans	Burkholderia_vietnamiensis
Anaeromyxobacter_dehalogenans	Geobacter_metallireducens
Anaeromyxobacter_dehalogenans	Geobacter_sulfurreducens
Anaeromyxobacter_dehalogenans	Methylibium_petroleiphilum
Anaeromyxobacter_dehalogenans	Shewanella_oneidensis
Alkalilimnicola_ehrlichei	Coxiella_burnetii
Alkalilimnicola_ehrlichei	Halorhodospira_halophila
Aeromonas_hydrophila	Bacillus_cereus
Aeromonas_hydrophila	Campylobacter_jejuni
Aeromonas_hydrophila	Listeria_monocytogenes
Aeromonas_hydrophila	Pseudomonas_aeruginosa
Aeromonas_hydrophila	Pseudomonas_fluorescens
Aeromonas_hydrophila	Shewanella_putrefaciens
Aeromonas_hydrophila	Vibrio_cholerae
Aeromonas_hydrophila	Vibrio_parahaemolyticus
Aeromonas_hydrophila	Vibrio_vulnificus
Acidovorax_sp	Azoarcus_sp
Acidovorax_sp	Burkholderia_cenocepacia
Acidovorax_sp	Bradyrhizobium_sp
Acidovorax_sp	Burkholderia_sp
Acidovorax_sp	Pseudomonas_putida
Acidovorax_sp	Ralstonia_eutropha
Acidovorax_sp	Streptococcus_sanguinis
Acidovorax_sp	Thiobacillus_denitrificans
Anaplasma_marginale	Anaplasma_phagocytophilum
Anaplasma_marginale	Bartonella_tribocorum
Anaplasma_marginale	Ehrlichia_chaffeensis
Anaplasma_marginale	Ehrlichia_canis
Anaplasma_marginale	Ehrlichia_ruminantium
Anaplasma_marginale	Neorickettsia_sennetsu
Anaplasma_marginale	Wolbachia_wBm
Anabaena_sp	Anabaena_variabilis
Anabaena_sp	Gloeobacter_violaceus
Anabaena_sp	Photorhabdus_luminescens
Anabaena_sp	Prochlorococcus_marinus
Anabaena_sp	Ralstonia_eutropha
Anabaena_sp	Synechococcus_elongatus
Anabaena_sp	Synechocystis_sp
Anabaena_sp	Synechococcus_sp
Anabaena_sp	Thermosynechococcus_elongatus
Anaplasma_phagocytophilum	Borrelia_afzelii
Anaplasma_phagocytophilum	Borrelia_burgdorferi
Anaplasma_phagocytophilum	Borrelia_garinii
Anaplasma_phagocytophilum	Bartonella_henselae
Anaplasma_phagocytophilum	Bartonella_quintana
Anaplasma_phagocytophilum	Coxiella_burnetii
Anaplasma_phagocytophilum	Ehrlichia_chaffeensis
Anaplasma_phagocytophilum	Ehrlichia_canis
Anaplasma_phagocytophilum	Francisella_tularensis
Anaplasma_phagocytophilum	Neorickettsia_sennetsu
Anaplasma_phagocytophilum	Rickettsia_rickettsii
Actinobacillus_pleuropneumoniae	Bordetella_bronchiseptica
Actinobacillus_pleuropneumoniae	Haemophilus_ducreyi
Actinobacillus_pleuropneumoniae	Haemophilus_somnus
Actinobacillus_pleuropneumoniae	Mycoplasma_hyopneumoniae
Actinobacillus_pleuropneumoniae	Pasteurella_multocida
Actinobacillus_pleuropneumoniae	Streptococcus_suis
Arthrobacter_sp	Burkholderia_sp
Arthrobacter_sp	Corynebacterium_glutamicum
Arthrobacter_sp	Hahella_chejuensis
Arthrobacter_sp	Pseudomonas_fluorescens
Arthrobacter_sp	Pseudomonas_putida
Actinobacillus_succinogenes	Mannheimia_succiniciproducens
Agrobacterium_tumefaciens	Bartonella_bacilliformis
Agrobacterium_tumefaciens	Bradyrhizobium_japonicum
Agrobacterium_tumefaciens	Brucella_melitensis
Agrobacterium_tumefaciens	Brucella_suis
Agrobacterium_tumefaciens	Bartonella_tribocorum
Agrobacterium_tumefaciens	Caulobacter_crescentus
Agrobacterium_tumefaciens	Chromobacterium_violaceum
Agrobacterium_tumefaciens	Erwinia_carotovora
Agrobacterium_tumefaciens	Mesorhizobium_loti
Agrobacterium_tumefaciens	Ochrobactrum_anthropi
Agrobacterium_tumefaciens	Pseudomonas_syringae
Agrobacterium_tumefaciens	Rhizobium_etli
Agrobacterium_tumefaciens	Rhizobium_leguminosarum
Agrobacterium_tumefaciens	Rhodopseudomonas_palustris
Agrobacterium_tumefaciens	Ralstonia_solanacearum
Agrobacterium_tumefaciens	Shigella_flexneri
Agrobacterium_tumefaciens	Sinorhizobium_meliloti
Agrobacterium_tumefaciens	Vibrio_fischeri
Agrobacterium_tumefaciens	Xanthomonas_axonopodis
Agrobacterium_tumefaciens	Xanthomonas_campestris
Agrobacterium_tumefaciens	Xylella_fastidiosa
Anabaena_variabilis	Rhodospirillum_rubrum
Anabaena_variabilis	Renibacterium_salmoninarum
Anabaena_variabilis	Synechococcus_elongatus
Anabaena_variabilis	Synechocystis_sp
Anabaena_variabilis	Synechococcus_sp
Azoarcus_sp	Burkholderia_sp
Azoarcus_sp	Chlorobium_chlorochromatii
Azoarcus_sp	Clavibacter_michiganensis
Azoarcus_sp	Ralstonia_eutropha
Azoarcus_sp	Sorangium_cellulosum
Azoarcus_sp	Sulfurovum_sp
Azoarcus_sp	Thiobacillus_denitrificans
Azoarcus_sp	Xanthomonas_campestris
Bifidobacterium_adolescentis	Bacteroides_fragilis
Bifidobacterium_adolescentis	Bifidobacterium_longum
Bifidobacterium_adolescentis	Bacteroides_thetaiotaomicron
Bifidobacterium_adolescentis	Clostridium_perfringens
Bifidobacterium_adolescentis	Fusobacterium_nucleatum
Bifidobacterium_adolescentis	Lactobacillus_acidophilus
Bifidobacterium_adolescentis	Lactobacillus_casei
Bifidobacterium_adolescentis	Lactobacillus_plantarum
Borrelia_afzelii	Borrelia_burgdorferi
Borrelia_afzelii	Borrelia_garinii
Burkholderia_cepacia	Burkholderia_cenocepacia
Burkholderia_cepacia	Burkholderia_mallei
Burkholderia_cepacia	Burkholderia_multivorans
Burkholderia_cepacia	Burkholderia_pseudomallei
Burkholderia_cepacia	Burkholderia_thailandensis
Burkholderia_cepacia	Burkholderia_sp
Burkholderia_cepacia	Burkholderia_vietnamiensis
Burkholderia_cepacia	Chromobacterium_violaceum
Burkholderia_cepacia	Deinococcus_geothermalis
Burkholderia_cepacia	Ochrobactrum_anthropi
Burkholderia_cepacia	Pseudomonas_aeruginosa
Burkholderia_cepacia	Pseudomonas_fluorescens
Burkholderia_cepacia	Pseudomonas_mendocina
Burkholderia_cepacia	Pseudomonas_putida
Burkholderia_cepacia	Ralstonia_eutropha
Burkholderia_cepacia	Ralstonia_solanacearum
Bacillus_anthracis	Bacillus_cereus
Bacillus_anthracis	Bacillus_halodurans
Bacillus_anthracis	Burkholderia_mallei
Bacillus_anthracis	Bacillus_subtilis
Bacillus_anthracis	Bacillus_thuringiensis
Bacillus_anthracis	Francisella_tularensis
Bacillus_anthracis	Oceanobacillus_iheyensis
Bacillus_anthracis	Yersinia_pestis
Bacillus_amyloliquefaciens	Bacillus_licheniformis
Bacillus_amyloliquefaciens	Bacillus_pumilus
Bacillus_amyloliquefaciens	Bacillus_subtilis
Bdellovibrio_bacteriovorus	Escherichia_coli
Bdellovibrio_bacteriovorus	Pseudomonas_fluorescens
Bdellovibrio_bacteriovorus	Pseudomonas_putida
Bartonella_bacilliformis	Bartonella_henselae
Bartonella_bacilliformis	Brucella_abortus
Bartonella_bacilliformis	Bartonella_quintana
Bartonella_bacilliformis	Bartonella_tribocorum
Bartonella_bacilliformis	Caulobacter_crescentus
Bartonella_bacilliformis	Mycoplasma_genitalium
Bartonella_bacilliformis	Rhodopseudomonas_palustris
Bordetella_bronchiseptica	Brucella_suis
Bordetella_bronchiseptica	Brucella_ovis
Bordetella_bronchiseptica	Bordetella_parapertussis
Bordetella_bronchiseptica	Bordetella_pertussis
Bordetella_bronchiseptica	Bordetella_petrii
Bordetella_bronchiseptica	Chlamydophila_felis
Bordetella_bronchiseptica	Mycoplasma_hyopneumoniae
Bordetella_bronchiseptica	Ochrobactrum_anthropi
Bordetella_bronchiseptica	Pasteurella_multocida
Bordetella_bronchiseptica	Streptococcus_suis
Borrelia_burgdorferi	Borrelia_garinii
Borrelia_burgdorferi	Ehrlichia_chaffeensis
Borrelia_burgdorferi	Ehrlichia_canis
Borrelia_burgdorferi	Leptospira_interrogans
Borrelia_burgdorferi	Rickettsia_rickettsii
Borrelia_burgdorferi	Treponema_denticola
Bacillus_cereus	Bacillus_clausii
Bacillus_cereus	Bacillus_licheniformis
Bacillus_cereus	Bacillus_pumilus
Bacillus_cereus	Bacillus_subtilis
Bacillus_cereus	Bacillus_thuringiensis
Bacillus_cereus	Clostridium_botulinum
Bacillus_cereus	Clostridium_novyi
Bacillus_cereus	Clostridium_perfringens
Bacillus_cereus	Enterococcus_faecalis
Bacillus_cereus	Listeria_innocua
Bacillus_cereus	Listeria_monocytogenes
Bacillus_cereus	Lactobacillus_plantarum
Bacillus_cereus	Pseudomonas_fluorescens
Bacillus_cereus	Pediococcus_pentosaceus
Bacillus_cereus	Staphylococcus_aureus
Bacillus_cereus	Staphylococcus_epidermidis
Bacillus_cereus	Vibrio_parahaemolyticus
Burkholderia_cenocepacia	Burkholderia_mallei
Burkholderia_cenocepacia	Burkholderia_multivorans
Burkholderia_cenocepacia	Burkholderia_pseudomallei
Burkholderia_cenocepacia	Burkholderia_thailandensis
Burkholderia_cenocepacia	Burkholderia_sp
Burkholderia_cenocepacia	Burkholderia_vietnamiensis
Burkholderia_cenocepacia	Chromobacterium_violaceum
Burkholderia_cenocepacia	Pseudomonas_aeruginosa
Burkholderia_cenocepacia	Ralstonia_solanacearum
Baumannia_cicadellinicola	Xylella_fastidiosa
Bacillus_clausii	Bacillus_licheniformis
Bacillus_clausii	Bacillus_pumilus
Bacillus_clausii	Bacillus_subtilis
Candidatus_Blochmannia	Buchnera_aphidicola
Candidatus_Blochmannia	Sodalis_glossinidius
Bacteroides_fragilis	Bacteroides_thetaiotaomicron
Bacteroides_fragilis	Clostridium_difficile
Bacteroides_fragilis	Cytophaga_hutchinsonii
Bacteroides_fragilis	Clostridium_perfringens
Bacteroides_fragilis	Enterococcus_faecalis
Bacteroides_fragilis	Enterobacter_sp
Bacteroides_fragilis	Fusobacterium_nucleatum
Bacteroides_fragilis	Gramella_forsetii
Bacteroides_fragilis	Haemophilus_influenzae
Bacteroides_fragilis	Neisseria_gonorrhoeae
Bacteroides_fragilis	Propionibacterium_acnes
Bacteroides_fragilis	Pseudomonas_aeruginosa
Bacteroides_fragilis	Porphyromonas_gingivalis
Bacteroides_fragilis	Staphylococcus_aureus
Bacteroides_fragilis	Staphylococcus_epidermidis
Bacillus_halodurans	Bacillus_subtilis
Bacillus_halodurans	Clostridium_acetobutylicum
Bacillus_halodurans	Chloroflexus_aurantiacus
Bacillus_halodurans	Oceanobacillus_iheyensis
Bacillus_halodurans	Silicibacter_pomeroyi
Bacillus_halodurans	Thermotoga_maritima
Bacillus_halodurans	Thermoanaerobacter_tengcongensis
Bartonella_henselae	Bartonella_quintana
Bartonella_henselae	Bartonella_tribocorum
Bartonella_henselae	Coxiella_burnetii
Bartonella_henselae	Ehrlichia_chaffeensis
Bartonella_henselae	Ehrlichia_canis
Bartonella_henselae	Rickettsia_felis
Bartonella_henselae	Rickettsia_rickettsii
Bradyrhizobium_japonicum	Bradyrhizobium_sp
Bradyrhizobium_japonicum	Mesorhizobium_loti
Bradyrhizobium_japonicum	Nitrobacter_hamburgensis
Bradyrhizobium_japonicum	Nitrobacter_winogradskyi
Bradyrhizobium_japonicum	Paracoccus_denitrificans
Bradyrhizobium_japonicum	Rhizobium_etli
Bradyrhizobium_japonicum	Rhizobium_leguminosarum
Bradyrhizobium_japonicum	Rhodopseudomonas_palustris
Bradyrhizobium_japonicum	Rhodobacter_sphaeroides
Bradyrhizobium_japonicum	Silicibacter_sp
Bradyrhizobium_japonicum	Sinorhizobium_meliloti
Bacillus_licheniformis	Bacillus_pumilus
Bacillus_licheniformis	Bacillus_subtilis
Bacillus_licheniformis	Lactobacillus_plantarum
Bifidobacterium_longum	Bacteroides_thetaiotaomicron
Bifidobacterium_longum	Clostridium_difficile
Bifidobacterium_longum	Lactobacillus_acidophilus
Bifidobacterium_longum	Lactobacillus_delbrueckii
Bifidobacterium_longum	Lactobacillus_casei
Bifidobacterium_longum	Lactobacillus_gasseri
Bifidobacterium_longum	Lactobacillus_johnsonii
Bifidobacterium_longum	Lactococcus_lactis
Bifidobacterium_longum	Lactobacillus_plantarum
Bifidobacterium_longum	Leifsonia_xyli
Bifidobacterium_longum	Streptococcus_thermophilus
Burkholderia_mallei	Burkholderia_multivorans
Burkholderia_mallei	Burkholderia_pseudomallei
Burkholderia_mallei	Burkholderia_thailandensis
Burkholderia_mallei	Burkholderia_vietnamiensis
Burkholderia_mallei	Francisella_tularensis
Burkholderia_mallei	Yersinia_pestis
Brucella_abortus	Brucella_melitensis
Brucella_abortus	Brucella_suis
Brucella_abortus	Brucella_ovis
Brucella_abortus	Francisella_tularensis
Brucella_abortus	Leptospira_interrogans
Brucella_abortus	Ochrobactrum_anthropi
Brucella_abortus	Sinorhizobium_meliloti
Brucella_melitensis	Brucella_suis
Brucella_melitensis	Brucella_ovis
Brucella_melitensis	Bartonella_quintana
Brucella_melitensis	Erythrobacter_litoralis
Brucella_melitensis	Francisella_tularensis
Brucella_melitensis	Mesorhizobium_loti
Brucella_melitensis	Ochrobactrum_anthropi
Brucella_melitensis	Rhizobium_leguminosarum
Brucella_melitensis	Sinorhizobium_meliloti
Brucella_suis	Brucella_ovis
Brucella_suis	Bartonella_quintana
Brucella_suis	Bartonella_tribocorum
Brucella_suis	Mesorhizobium_loti
Brucella_suis	Novosphingobium_aromaticivorans
Brucella_suis	Ochrobactrum_anthropi
Brucella_suis	Silicibacter_sp
Burkholderia_multivorans	Bordetella_petrii
Burkholderia_multivorans	Burkholderia_vietnamiensis
Burkholderia_multivorans	Pseudomonas_aeruginosa
Brucella_ovis	Bartonella_quintana
Brucella_ovis	Ochrobactrum_anthropi
Bordetella_parapertussis	Bordetella_pertussis
Bordetella_parapertussis	Bordetella_petrii
Bordetella_parapertussis	Desulfitobacterium_hafniense
Bordetella_pertussis	Corynebacterium_diphtheriae
Bordetella_pertussis	Clostridium_tetani
Burkholderia_pseudomallei	Burkholderia_thailandensis
Burkholderia_pseudomallei	Burkholderia_vietnamiensis
Burkholderia_pseudomallei	Francisella_tularensis
Burkholderia_pseudomallei	Herminiimonas_arsenicoxydans
Burkholderia_pseudomallei	Photorhabdus_luminescens
Burkholderia_pseudomallei	Ralstonia_solanacearum
Bacillus_pumilus	Bacillus_subtilis
Bacillus_pumilus	Clostridium_acetobutylicum
Bacillus_pumilus	Chloroflexus_aurantiacus
Bacillus_pumilus	Lactobacillus_plantarum
Bacillus_pumilus	Pseudomonas_fluorescens
Bacillus_pumilus	Pseudomonas_mendocina
Bacillus_pumilus	Pediococcus_pentosaceus
Bartonella_quintana	Bartonella_tribocorum
Bartonella_quintana	Coxiella_burnetii
Bartonella_quintana	Ehrlichia_chaffeensis
Bartonella_quintana	Rickettsia_felis
Bartonella_quintana	Rickettsia_rickettsii
Bradyrhizobium_sp	Burkholderia_xenovorans
Bradyrhizobium_sp	Frankia_sp
Bradyrhizobium_sp	Mesorhizobium_sp
Bradyrhizobium_sp	Mesorhizobium_loti
Bradyrhizobium_sp	Novosphingobium_aromaticivorans
Bradyrhizobium_sp	Rhizobium_etli
Bradyrhizobium_sp	Rhizobium_leguminosarum
Bradyrhizobium_sp	Rhodopseudomonas_palustris
Bradyrhizobium_sp	Silicibacter_pomeroyi
Bradyrhizobium_sp	Sinorhizobium_meliloti
Bradyrhizobium_sp	Thiobacillus_denitrificans
Bacillus_subtilis	Clostridium_acetobutylicum
Bacillus_subtilis	Chloroflexus_aurantiacus
Bacillus_subtilis	Corynebacterium_glutamicum
Bacillus_subtilis	Geobacillus_kaustophilus
Bacillus_subtilis	Lactococcus_lactis
Bacillus_subtilis	Mycoplasma_capricolum
Bacillus_subtilis	Mycoplasma_genitalium
Bacillus_subtilis	Oceanobacillus_iheyensis
Bacillus_subtilis	Streptomyces_coelicolor
Bacillus_subtilis	Thermotoga_maritima
Burkholderia_thailandensis	Burkholderia_vietnamiensis
Bacteroides_thetaiotaomicron	Clostridium_acetobutylicum
Bacteroides_thetaiotaomicron	Chloroflexus_aurantiacus
Bacteroides_thetaiotaomicron	Clostridium_difficile
Bacteroides_thetaiotaomicron	Cytophaga_hutchinsonii
Bacteroides_thetaiotaomicron	Clostridium_perfringens
Bacteroides_thetaiotaomicron	Colwellia_psychrerythraea
Bacteroides_thetaiotaomicron	Fusobacterium_nucleatum
Bacteroides_thetaiotaomicron	Lactobacillus_acidophilus
Bacteroides_thetaiotaomicron	Porphyromonas_gingivalis
Bacteroides_thetaiotaomicron	Saccharophagus_degradans
Bacillus_thuringiensis	Photorhabdus_luminescens
Buchnera_aphidicola	Prochlorococcus_marinus
Buchnera_aphidicola	Sodalis_glossinidius
Burkholderia_sp	Burkholderia_vietnamiensis
Burkholderia_sp	Mesorhizobium_sp
Burkholderia_sp	Marinomonas_sp
Burkholderia_sp	Parvibaculum_lavamentivorans
Burkholderia_sp	Pseudomonas_putida
Burkholderia_sp	Ralstonia_eutropha
Burkholderia_sp	Rhodococcus_sp
Burkholderia_sp	Ralstonia_solanacearum
Burkholderia_sp	Sphingomonas_wittichii
Burkholderia_vietnamiensis	Methylibium_petroleiphilum
Burkholderia_vietnamiensis	Pseudomonas_mendocina
Burkholderia_xenovorans	Rhodococcus_sp
Burkholderia_xenovorans	Sphingomonas_wittichii
Chlamydophila_abortus	Coxiella_burnetii
Chlamydophila_abortus	Chlamydophila_caviae
Chlamydophila_abortus	Chlamydophila_felis
Chlamydophila_abortus	Chlamydia_muridarum
Chlamydophila_abortus	Chlamydophila_pneumoniae
Chlamydophila_abortus	Chlamydia_trachomatis
Clostridium_acetobutylicum	Chloroflexus_aurantiacus
Clostridium_acetobutylicum	Clostridium_beijerinckii
Clostridium_acetobutylicum	Clostridium_tetani
Clostridium_acetobutylicum	Lactococcus_lactis
Clostridium_acetobutylicum	Thermotoga_maritima
Clostridium_acetobutylicum	Zymomonas_mobilis
Chloroflexus_aurantiacus	Clostridium_beijerinckii
Chloroflexus_aurantiacus	Clostridium_tetani
Chloroflexus_aurantiacus	Lactococcus_lactis
Chloroflexus_aurantiacus	Thermotoga_maritima
Chloroflexus_aurantiacus	Zymomonas_mobilis
Clostridium_beijerinckii	Clostridium_perfringens
Clostridium_beijerinckii	Desulfovibrio_vulgaris
Clostridium_beijerinckii	Lactobacillus_gasseri
Clostridium_botulinum	Clostridium_difficile
Clostridium_botulinum	Clostridium_novyi
Clostridium_botulinum	Clostridium_perfringens
Clostridium_botulinum	Clostridium_tetani
Coxiella_burnetii	Chlamydophila_pneumoniae
Coxiella_burnetii	Ehrlichia_chaffeensis
Coxiella_burnetii	Ehrlichia_canis
Coxiella_burnetii	Francisella_tularensis
Coxiella_burnetii	Legionella_pneumophila
Coxiella_burnetii	Candidatus_Protochlamydia
Coxiella_burnetii	Rickettsia_rickettsii
Chlamydophila_caviae	Chlamydophila_felis
Chlamydophila_caviae	Chlamydia_muridarum
Chlamydophila_caviae	Chlamydophila_pneumoniae
Chlamydophila_caviae	Chlamydia_trachomatis
Campylobacter_concisus	Campylobacter_curvus
Campylobacter_concisus	Campylobacter_fetus
Campylobacter_concisus	Campylobacter_jejuni
Campylobacter_concisus	Fusobacterium_nucleatum
Campylobacter_concisus	Porphyromonas_gingivalis
Campylobacter_concisus	Wolinella_succinogenes
Caulobacter_crescentus	Hyphomonas_neptunium
Caulobacter_crescentus	Mesorhizobium_loti
Caulobacter_crescentus	Maricaulis_maris
Caulobacter_crescentus	Nitrobacter_winogradskyi
Caulobacter_crescentus	Pseudomonas_putida
Caulobacter_crescentus	Rhodopseudomonas_palustris
Caulobacter_crescentus	Saccharophagus_degradans
Caulobacter_crescentus	Silicibacter_pomeroyi
Caulobacter_crescentus	Silicibacter_sp
Caulobacter_crescentus	Sinorhizobium_meliloti
Caulobacter_crescentus	Xanthomonas_campestris
Campylobacter_curvus	Campylobacter_fetus
Campylobacter_curvus	Campylobacter_jejuni
Campylobacter_curvus	Fusobacterium_nucleatum
Campylobacter_curvus	Wolinella_succinogenes
Clostridium_difficile	Campylobacter_jejuni
Clostridium_difficile	Clostridium_novyi
Clostridium_difficile	Clostridium_perfringens
Corynebacterium_diphtheriae	Corynebacterium_efficiens
Corynebacterium_diphtheriae	Corynebacterium_glutamicum
Corynebacterium_diphtheriae	Corynebacterium_jeikeium
Corynebacterium_diphtheriae	Clostridium_tetani
Corynebacterium_diphtheriae	Shigella_dysenteriae
Corynebacterium_efficiens	Corynebacterium_glutamicum
Corynebacterium_efficiens	Corynebacterium_jeikeium
Chlamydophila_felis	Chlamydia_muridarum
Chlamydophila_felis	Chlamydophila_pneumoniae
Chlamydophila_felis	Chlamydia_trachomatis
Campylobacter_fetus	Campylobacter_jejuni
Campylobacter_fetus	Haemophilus_somnus
Campylobacter_fetus	Wolinella_succinogenes
Corynebacterium_glutamicum	Corynebacterium_jeikeium
Corynebacterium_glutamicum	Mycobacterium_smegmatis
Corynebacterium_glutamicum	Ralstonia_eutropha
Corynebacterium_glutamicum	Streptomyces_coelicolor
Corynebacterium_glutamicum	Zymomonas_mobilis
Cytophaga_hutchinsonii	Deinococcus_radiodurans
Cytophaga_hutchinsonii	Novosphingobium_aromaticivorans
Cytophaga_hutchinsonii	Rhodopseudomonas_palustris
Carboxydothermus_hydrogenoformans	Desulfotomaculum_reducens
Carboxydothermus_hydrogenoformans	Moorella_thermoacetica
Carboxydothermus_hydrogenoformans	Rhodospirillum_rubrum
Carboxydothermus_hydrogenoformans	Renibacterium_salmoninarum
Campylobacter_jejuni	Helicobacter_hepaticus
Campylobacter_jejuni	Listeria_monocytogenes
Campylobacter_jejuni	Shigella_flexneri
Campylobacter_jejuni	Salmonella_enterica
Campylobacter_jejuni	Vibrio_cholerae
Campylobacter_jejuni	Vibrio_parahaemolyticus
Campylobacter_jejuni	Wolinella_succinogenes
Corynebacterium_jeikeium	Enterococcus_faecalis
Corynebacterium_jeikeium	Listeria_monocytogenes
Corynebacterium_jeikeium	Staphylococcus_epidermidis
Corynebacterium_jeikeium	Staphylococcus_haemolyticus
Corynebacterium_jeikeium	Streptococcus_pneumoniae
Clostridium_kluyveri	Ralstonia_eutropha
Clavibacter_michiganensis	Frankia_sp
Clavibacter_michiganensis	Pseudomonas_syringae
Clavibacter_michiganensis	Ralstonia_solanacearum
Clavibacter_michiganensis	Sorangium_cellulosum
Clavibacter_michiganensis	Xanthomonas_axonopodis
Clavibacter_michiganensis	Xanthomonas_campestris
Chlamydia_muridarum	Chlamydophila_pneumoniae
Chlamydia_muridarum	Chlamydia_trachomatis
Clostridium_novyi	Clostridium_perfringens
Clostridium_novyi	Clostridium_tetani
Chlamydophila_pneumoniae	Chlamydia_trachomatis
Chlamydophila_pneumoniae	Helicobacter_pylori
Chlamydophila_pneumoniae	Legionella_pneumophila
Clostridium_perfringens	Clostridium_tetani
Clostridium_perfringens	Enterococcus_faecalis
Clostridium_perfringens	Lactobacillus_acidophilus
Chlorobium_phaeobacteroides	Chlorobaculum_tepidum
Chlorobium_phaeobacteroides	Pelodictyon_luteolum
Colwellia_psychrerythraea	Saccharophagus_degradans
Colwellia_psychrerythraea	Shewanella_frigidimarina
Chromohalobacter_salexigens	Vibrio_cholerae
Chlorobaculum_tepidum	Gramella_forsetii
Chlorobaculum_tepidum	Pelodictyon_luteolum
Chlorobaculum_tepidum	Prochlorococcus_marinus
Chlorobaculum_tepidum	Roseobacter_denitrificans
Chlorobaculum_tepidum	Salinibacter_ruber
Chlorobaculum_tepidum	Thiobacillus_denitrificans
Chlorobaculum_tepidum	Thermosynechococcus_elongatus
Chlamydia_trachomatis	Haemophilus_ducreyi
Chlamydia_trachomatis	Mycoplasma_genitalium
Chlamydia_trachomatis	Neisseria_gonorrhoeae
Chlamydia_trachomatis	Ureaplasma_urealyticum
Chromobacterium_violaceum	Erwinia_carotovora
Chromobacterium_violaceum	Photorhabdus_luminescens
Chromobacterium_violaceum	Ralstonia_solanacearum
Chromobacterium_violaceum	Serratia_proteamaculans
Chromobacterium_violaceum	Vibrio_fischeri
Cyanobacteria_Yellowstone	Gloeobacter_violaceus
Cyanobacteria_Yellowstone	Synechococcus_sp
Cyanobacteria_Yellowstone	Thermosynechococcus_elongatus
Dechloromonas_aromatica	Methylobacillus_flagellatus
Dechloromonas_aromatica	Magnetococcus_sp
Dechloromonas_aromatica	Thiobacillus_denitrificans
Dechloromonas_aromatica	Thiomicrospira_crunogena
Dechloromonas_aromatica	Wolinella_succinogenes
Desulfovibrio_desulfuricans	Desulfotalea_psychrophila
Desulfovibrio_desulfuricans	Desulfotomaculum_reducens
Desulfovibrio_desulfuricans	Desulfovibrio_vulgaris
Desulfovibrio_desulfuricans	Geobacter_sulfurreducens
Desulfovibrio_desulfuricans	Lactobacillus_gasseri
Desulfovibrio_desulfuricans	Lawsonia_intracellularis
Desulfovibrio_desulfuricans	Syntrophus_aciditrophicus
Desulfovibrio_desulfuricans	Thiobacillus_denitrificans
Desulfovibrio_desulfuricans	Wolinella_succinogenes
Dehalococcoides_sp	Dehalococcoides_ethenogenes
Dehalococcoides_ethenogenes	Desulfitobacterium_hafniense
Dehalococcoides_ethenogenes	Thermus_thermophilus
Deinococcus_geothermalis	Deinococcus_radiodurans
Deinococcus_geothermalis	Rubrobacter_xylanophilus
Deinococcus_geothermalis	Thermus_thermophilus
Dichelobacter_nodosus	Neisseria_gonorrhoeae
Desulfotalea_psychrophila	Desulfitobacterium_hafniense
Desulfotalea_psychrophila	Desulfovibrio_vulgaris
Desulfotalea_psychrophila	Geobacter_sulfurreducens
Desulfotalea_psychrophila	Myxococcus_xanthus
Desulfotalea_psychrophila	Ralstonia_eutropha
Desulfotalea_psychrophila	Shewanella_sp
Desulfotalea_psychrophila	Sulfurovum_sp
Desulfotalea_psychrophila	Thermotoga_maritima
Deinococcus_radiodurans	Idiomarina_loihiensis
Deinococcus_radiodurans	Rubrobacter_xylanophilus
Deinococcus_radiodurans	Shewanella_oneidensis
Deinococcus_radiodurans	Thermotoga_maritima
Deinococcus_radiodurans	Thermus_thermophilus
Deinococcus_radiodurans	Xanthomonas_campestris
Desulfotomaculum_reducens	Desulfovibrio_vulgaris
Desulfotomaculum_reducens	Geobacter_uraniumreducens
Desulfotomaculum_reducens	Thiomicrospira_denitrificans
Desulfotomaculum_reducens	Thermotoga_lettingae
Dinoroseobacter_shibae	Jannaschia_sp
Dinoroseobacter_shibae	Roseobacter_denitrificans
Dinoroseobacter_shibae	Vibrio_fischeri
Desulfitobacterium_hafniense	Shewanella_sp
Desulfovibrio_vulgaris	Geobacter_sulfurreducens
Desulfovibrio_vulgaris	Pelobacter_carbinolicus
Desulfovibrio_vulgaris	Syntrophus_aciditrophicus
Desulfovibrio_vulgaris	Shewanella_oneidensis
Erwinia_carotovora	Pseudomonas_fluorescens
Erwinia_carotovora	Pseudomonas_syringae
Erwinia_carotovora	Ralstonia_solanacearum
Erwinia_carotovora	Vibrio_fischeri
Erwinia_carotovora	Xanthomonas_campestris
Ehrlichia_chaffeensis	Ehrlichia_canis
Ehrlichia_chaffeensis	Ehrlichia_ruminantium
Ehrlichia_chaffeensis	Neorickettsia_sennetsu
Ehrlichia_chaffeensis	Rickettsia_rickettsii
Ehrlichia_canis	Ehrlichia_ruminantium
Ehrlichia_canis	Neorickettsia_sennetsu
Ehrlichia_canis	Rickettsia_rickettsii
Enterococcus_faecalis	Fusobacterium_nucleatum
Enterococcus_faecalis	Lactobacillus_acidophilus
Enterococcus_faecalis	Lactobacillus_brevis
Enterococcus_faecalis	Lactobacillus_casei
Enterococcus_faecalis	Listeria_innocua
Enterococcus_faecalis	Lactococcus_lactis
Enterococcus_faecalis	Leuconostoc_mesenteroides
Enterococcus_faecalis	Listeria_monocytogenes
Enterococcus_faecalis	Lactobacillus_plantarum
Enterococcus_faecalis	Lactobacillus_sakei
Enterococcus_faecalis	Pseudomonas_aeruginosa
Enterococcus_faecalis	Pediococcus_pentosaceus
Enterococcus_faecalis	Streptococcus_agalactiae
Enterococcus_faecalis	Staphylococcus_aureus
Enterococcus_faecalis	Staphylococcus_epidermidis
Enterococcus_faecalis	Streptococcus_gordonii
Enterococcus_faecalis	Staphylococcus_haemolyticus
Enterococcus_faecalis	Streptococcus_pyogenes
Enterococcus_faecalis	Streptococcus_pneumoniae
Enterococcus_faecalis	Streptococcus_sanguinis
Enterococcus_faecalis	Staphylococcus_saprophyticus
Enterococcus_faecalis	Streptococcus_thermophilus
Erythrobacter_litoralis	Pseudomonas_syringae
Enterobacter_sp	Haemophilus_influenzae
Enterobacter_sp	Pseudomonas_aeruginosa
Enterobacter_sp	Staphylococcus_aureus
Enterobacter_sp	Shigella_boydii
Enterobacter_sp	Staphylococcus_epidermidis
Enterobacter_sp	Serratia_proteamaculans
Ehrlichia_ruminantium	Neorickettsia_sennetsu
Frankia_alni	Frankia_sp
Frankia_alni	Pseudoalteromonas_haloplanktis
Fusobacterium_nucleatum	Lactobacillus_acidophilus
Fusobacterium_nucleatum	Lactobacillus_casei
Fusobacterium_nucleatum	Propionibacterium_acnes
Fusobacterium_nucleatum	Porphyromonas_gingivalis
Fusobacterium_nucleatum	Streptococcus_gordonii
Fusobacterium_nucleatum	Streptococcus_mutans
Fusobacterium_nucleatum	Streptococcus_sanguinis
Fusobacterium_nucleatum	Treponema_denticola
Frankia_sp	Leifsonia_xyli
Frankia_sp	Streptomyces_avermitilis
Frankia_sp	Thermobifida_fusca
Francisella_tularensis	Leptospira_interrogans
Francisella_tularensis	Rickettsia_rickettsii
Francisella_tularensis	Yersinia_pestis
Gramella_forsetii	Porphyromonas_gingivalis
Gramella_forsetii	Pelodictyon_luteolum
Gramella_forsetii	Salinibacter_ruber
Geobacillus_kaustophilus	Oceanobacillus_iheyensis
Geobacillus_kaustophilus	Rhodopseudomonas_palustris
Geobacillus_kaustophilus	Thermoanaerobacter_tengcongensis
Geobacter_metallireducens	Geobacter_sulfurreducens
Geobacter_metallireducens	Syntrophus_aciditrophicus
Geobacter_metallireducens	Shewanella_oneidensis
Geobacter_metallireducens	Shewanella_putrefaciens
Geobacter_metallireducens	Thiobacillus_denitrificans
Geobacter_metallireducens	Wolinella_succinogenes
Gluconobacter_oxydans	Novosphingobium_aromaticivorans
Gluconobacter_oxydans	Silicibacter_pomeroyi
Gluconobacter_oxydans	Silicibacter_sp
Geobacter_sulfurreducens	Moorella_thermoacetica
Geobacter_sulfurreducens	Pelobacter_carbinolicus
Geobacter_sulfurreducens	Syntrophus_aciditrophicus
Geobacter_sulfurreducens	Shewanella_oneidensis
Geobacter_sulfurreducens	Shewanella_putrefaciens
Geobacter_sulfurreducens	Wolinella_succinogenes
Gloeobacter_violaceus	Ralstonia_solanacearum
Gloeobacter_violaceus	Synechocystis_sp
Gloeobacter_violaceus	Thermosynechococcus_elongatus
Helicobacter_acinonychis	Helicobacter_pylori
Hahella_chejuensis	Leuconostoc_mesenteroides
Hahella_chejuensis	Marinobacter_aquaeolei
Haemophilus_ducreyi	Haemophilus_influenzae
Haemophilus_ducreyi	Haemophilus_somnus
Haemophilus_ducreyi	Neisseria_gonorrhoeae
Haemophilus_ducreyi	Ureaplasma_urealyticum
Halorhodospira_halophila	Salinibacter_ruber
Helicobacter_hepaticus	Helicobacter_pylori
Helicobacter_hepaticus	Wolinella_succinogenes
Haemophilus_influenzae	Legionella_pneumophila
Haemophilus_influenzae	Mycoplasma_genitalium
Haemophilus_influenzae	Neisseria_gonorrhoeae
Haemophilus_influenzae	Neisseria_meningitidis
Haemophilus_influenzae	Pseudomonas_aeruginosa
Haemophilus_influenzae	Staphylococcus_aureus
Haemophilus_influenzae	Streptococcus_pyogenes
Haemophilus_influenzae	Streptococcus_pneumoniae
Hyphomonas_neptunium	Silicibacter_pomeroyi
Helicobacter_pylori	Wolinella_succinogenes
Haemophilus_somnus	Pasteurella_multocida
Haemophilus_somnus	Streptococcus_suis
Idiomarina_loihiensis	Pseudoalteromonas_haloplanktis
Jannaschia_sp	Roseobacter_denitrificans
Lactobacillus_acidophilus	Lactobacillus_brevis
Lactobacillus_acidophilus	Lactobacillus_delbrueckii
Lactobacillus_acidophilus	Lactobacillus_casei
Lactobacillus_acidophilus	Lactobacillus_gasseri
Lactobacillus_acidophilus	Listeria_innocua
Lactobacillus_acidophilus	Lactobacillus_johnsonii
Lactobacillus_acidophilus	Lactococcus_lactis
Lactobacillus_acidophilus	Lactobacillus_plantarum
Lactobacillus_acidophilus	Lactobacillus_salivarius
Lactobacillus_acidophilus	Pediococcus_pentosaceus
Lactobacillus_acidophilus	Streptococcus_mutans
Lactobacillus_acidophilus	Streptococcus_sanguinis
Lactobacillus_acidophilus	Streptococcus_thermophilus
Leptospira_borgpetersenii	Leptospira_interrogans
Lactobacillus_brevis	Lactobacillus_delbrueckii
Lactobacillus_brevis	Lactobacillus_casei
Lactobacillus_brevis	Lactobacillus_gasseri
Lactobacillus_brevis	Lactococcus_lactis
Lactobacillus_brevis	Leuconostoc_mesenteroides
Lactobacillus_brevis	Lactobacillus_plantarum
Lactobacillus_brevis	Lactobacillus_sakei
Lactobacillus_brevis	Lactobacillus_salivarius
Lactobacillus_brevis	Oenococcus_oeni
Lactobacillus_brevis	Pediococcus_pentosaceus
Lactobacillus_brevis	Streptococcus_thermophilus
Lactobacillus_delbrueckii	Lactobacillus_casei
Lactobacillus_delbrueckii	Lactobacillus_gasseri
Lactobacillus_delbrueckii	Listeria_innocua
Lactobacillus_delbrueckii	Lactobacillus_johnsonii
Lactobacillus_delbrueckii	Lactococcus_lactis
Lactobacillus_delbrueckii	Leuconostoc_mesenteroides
Lactobacillus_delbrueckii	Lactobacillus_plantarum
Lactobacillus_delbrueckii	Lactobacillus_salivarius
Lactobacillus_delbrueckii	Pediococcus_pentosaceus
Lactobacillus_delbrueckii	Ralstonia_eutropha
Lactobacillus_delbrueckii	Streptococcus_thermophilus
Lactobacillus_casei	Lactobacillus_gasseri
Lactobacillus_casei	Listeria_innocua
Lactobacillus_casei	Lactobacillus_johnsonii
Lactobacillus_casei	Lactococcus_lactis
Lactobacillus_casei	Leuconostoc_mesenteroides
Lactobacillus_casei	Lactobacillus_plantarum
Lactobacillus_casei	Lactobacillus_sakei
Lactobacillus_casei	Lactobacillus_salivarius
Lactobacillus_casei	Pediococcus_pentosaceus
Lactobacillus_casei	Streptococcus_gordonii
Lactobacillus_casei	Streptococcus_mutans
Lactobacillus_casei	Streptococcus_sanguinis
Lactobacillus_casei	Streptococcus_thermophilus
Lactobacillus_gasseri	Lactobacillus_johnsonii
Lactobacillus_gasseri	Lactococcus_lactis
Lactobacillus_gasseri	Lactobacillus_plantarum
Lactobacillus_gasseri	Lactobacillus_salivarius
Lactobacillus_gasseri	Streptococcus_thermophilus
Listeria_innocua	Lactococcus_lactis
Listeria_innocua	Leuconostoc_mesenteroides
Listeria_innocua	Listeria_monocytogenes
Listeria_innocua	Lactobacillus_plantarum
Listeria_innocua	Lactobacillus_sakei
Listeria_innocua	Listeria_welshimeri
Listeria_innocua	Pseudomonas_fluorescens
Listeria_innocua	Pediococcus_pentosaceus
Listeria_innocua	Streptococcus_thermophilus
Lawsonia_intracellularis	Salmonella_enterica
Lactobacillus_johnsonii	Lactococcus_lactis
Lactobacillus_johnsonii	Leuconostoc_mesenteroides
Lactobacillus_johnsonii	Lactobacillus_plantarum
Lactobacillus_johnsonii	Lactobacillus_sakei
Lactobacillus_johnsonii	Lactobacillus_salivarius
Lactobacillus_johnsonii	Streptococcus_thermophilus
Lactobacillus_johnsonii	Salmonella_enterica
Lactococcus_lactis	Leuconostoc_mesenteroides
Lactococcus_lactis	Listeria_monocytogenes
Lactococcus_lactis	Lactobacillus_plantarum
Lactococcus_lactis	Lactobacillus_sakei
Lactococcus_lactis	Lactobacillus_salivarius
Lactococcus_lactis	Oenococcus_oeni
Lactococcus_lactis	Pediococcus_pentosaceus
Lactococcus_lactis	Streptococcus_gordonii
Lactococcus_lactis	Streptococcus_thermophilus
Leuconostoc_mesenteroides	Listeria_monocytogenes
Leuconostoc_mesenteroides	Lactobacillus_plantarum
Leuconostoc_mesenteroides	Lactobacillus_sakei
Leuconostoc_mesenteroides	Lactobacillus_salivarius
Leuconostoc_mesenteroides	Oenococcus_oeni
Leuconostoc_mesenteroides	Pediococcus_pentosaceus
Leuconostoc_mesenteroides	Streptococcus_mutans
Leuconostoc_mesenteroides	Streptococcus_thermophilus
Listeria_monocytogenes	Lactobacillus_plantarum
Listeria_monocytogenes	Lactobacillus_sakei
Listeria_monocytogenes	Lactobacillus_salivarius
Listeria_monocytogenes	Listeria_welshimeri
Listeria_monocytogenes	Pediococcus_pentosaceus
Listeria_monocytogenes	Shewanella_putrefaciens
Listeria_monocytogenes	Salmonella_enterica
Lactobacillus_plantarum	Lactobacillus_sakei
Lactobacillus_plantarum	Lactobacillus_salivarius
Lactobacillus_plantarum	Oenococcus_oeni
Lactobacillus_plantarum	Pediococcus_pentosaceus
Lactobacillus_plantarum	Streptococcus_thermophilus
Legionella_pneumophila	Streptococcus_pneumoniae
Lactobacillus_sakei	Oenococcus_oeni
Lactobacillus_sakei	Pediococcus_pentosaceus
Lactobacillus_sakei	Staphylococcus_saprophyticus
Lactobacillus_sakei	Streptococcus_thermophilus
Lactobacillus_salivarius	Pediococcus_pentosaceus
Lactobacillus_salivarius	Streptococcus_gordonii
Lactobacillus_salivarius	Streptococcus_mutans
Leifsonia_xyli	Mycobacterium_leprae
Leifsonia_xyli	Thermobifida_fusca
Magnetospirillum_magneticum	Rhodospirillum_rubrum
Magnetospirillum_magneticum	Renibacterium_salmoninarum
Marinobacter_aquaeolei	Silicibacter_sp
Mycobacterium_bovis	Mycobacterium_leprae
Mycobacterium_bovis	Mycobacterium_avium
Mycobacterium_bovis	Mycobacterium_smegmatis
Mycobacterium_bovis	Mycobacterium_tuberculosis
Mycobacterium_bovis	Mycobacterium_ulcerans
Mycobacterium_bovis	Propionibacterium_acnes
Methylococcus_capsulatus	Methylobacillus_flagellatus
Methylococcus_capsulatus	Methylibium_petroleiphilum
Methylococcus_capsulatus	Nitrosomonas_eutropha
Methylococcus_capsulatus	Nitrosomonas_europaea
Methylococcus_capsulatus	Nitrosospira_multiformis
Methylococcus_capsulatus	Nitrosococcus_oceani
Methylococcus_capsulatus	Pseudomonas_mendocina
Methylococcus_capsulatus	Silicibacter_pomeroyi
Mycoplasma_capricolum	Mycoplasma_gallisepticum
Mycoplasma_capricolum	Mycoplasma_genitalium
Mycoplasma_capricolum	Mycoplasma_hyopneumoniae
Mycoplasma_capricolum	Mycoplasma_mycoides
Mycoplasma_capricolum	Mycoplasma_pulmonis
Mesorhizobium_sp	Mesorhizobium_loti
Mesorhizobium_sp	Sinorhizobium_meliloti
Methylobacillus_flagellatus	Methylibium_petroleiphilum
Mycoplasma_gallisepticum	Mycoplasma_genitalium
Mycoplasma_gallisepticum	Mycoplasma_mycoides
Mycoplasma_gallisepticum	Mycoplasma_penetrans
Mycoplasma_gallisepticum	Pasteurella_multocida
Mycoplasma_genitalium	Mycoplasma_hyopneumoniae
Mycoplasma_genitalium	Mycoplasma_penetrans
Mycoplasma_genitalium	Mycoplasma_pulmonis
Mycoplasma_genitalium	Neisseria_gonorrhoeae
Mycoplasma_genitalium	Synechocystis_sp
Mycoplasma_genitalium	Ureaplasma_urealyticum
Magnetococcus_sp	Nitrosomonas_europaea
Magnetococcus_sp	Prochlorococcus_marinus
Magnetococcus_sp	Synechocystis_sp
Magnetococcus_sp	Synechococcus_sp
Magnetococcus_sp	Thiobacillus_denitrificans
Magnetococcus_sp	Thiomicrospira_crunogena
Mycoplasma_hyopneumoniae	Mycoplasma_pulmonis
Mycoplasma_hyopneumoniae	Pasteurella_multocida
Mycoplasma_hyopneumoniae	Streptococcus_suis
Mycobacterium_sp	Mycobacterium_leprae
Mycobacterium_sp	Mycobacterium_avium
Mycobacterium_sp	Mycobacterium_smegmatis
Mycobacterium_sp	Mycobacterium_vanbaalenii
Mycobacterium_sp	Nocardioides_sp
Mycobacterium_sp	Pseudomonas_putida
Mycobacterium_sp	Rhodococcus_sp
Mycobacterium_leprae	Mycobacterium_avium
Mycobacterium_leprae	Mycobacterium_smegmatis
Mycobacterium_leprae	Mycobacterium_tuberculosis
Mesorhizobium_loti	Novosphingobium_aromaticivorans
Mesorhizobium_loti	Ochrobactrum_anthropi
Mesorhizobium_loti	Photobacterium_profundum
Mesorhizobium_loti	Rhizobium_etli
Mesorhizobium_loti	Rhizobium_leguminosarum
Mesorhizobium_loti	Ralstonia_solanacearum
Mesorhizobium_loti	Rhodobacter_sphaeroides
Mesorhizobium_loti	Silicibacter_sp
Mesorhizobium_loti	Sinorhizobium_meliloti
Mesorhizobium_loti	Xylella_fastidiosa
Mycoplasma_mobile	Mycoplasma_penetrans
Mycoplasma_mobile	Mycoplasma_pulmonis
Mycoplasma_mobile	Photobacterium_profundum
Marinomonas_sp	Rhodococcus_sp
Marinomonas_sp	Sphingomonas_wittichii
Mycoplasma_mycoides	Mycoplasma_pulmonis
Mycoplasma_mycoides	Ureaplasma_urealyticum
Mycobacterium_avium	Mycobacterium_smegmatis
Mycobacterium_avium	Mycobacterium_tuberculosis
Mycoplasma_penetrans	Mycoplasma_pulmonis
Mycoplasma_penetrans	Ureaplasma_urealyticum
Methylibium_petroleiphilum	Nitrosomonas_europaea
Methylibium_petroleiphilum	Nitrosospira_multiformis
Mycoplasma_pulmonis	Ureaplasma_urealyticum
Mycobacterium_smegmatis	Mycobacterium_tuberculosis
Mycobacterium_smegmatis	Streptomyces_coelicolor
Mycobacterium_vanbaalenii	Nocardioides_sp
Myxococcus_xanthus	Sorangium_cellulosum
Myxococcus_xanthus	Sulfurovum_sp
Novosphingobium_aromaticivorans	Nitrobacter_winogradskyi
Novosphingobium_aromaticivorans	Prochlorococcus_marinus
Novosphingobium_aromaticivorans	Rhodopseudomonas_palustris
Novosphingobium_aromaticivorans	Sphingopyxis_alaskensis
Novosphingobium_aromaticivorans	Silicibacter_sp
Nocardioides_sp	Nocardia_farcinica
Nocardioides_sp	Pseudomonas_putida
Nocardioides_sp	Rhodococcus_sp
Nocardioides_sp	Silicibacter_pomeroyi
Nitrosomonas_eutropha	Nitrosomonas_europaea
Nitrosomonas_eutropha	Nitrobacter_hamburgensis
Nitrosomonas_eutropha	Nitrosospira_multiformis
Nitrosomonas_eutropha	Nitrosococcus_oceani
Nitrosomonas_europaea	Nitrosospira_multiformis
Nitrosomonas_europaea	Nitrosococcus_oceani
Nitrosomonas_europaea	Nitrobacter_winogradskyi
Nitrosomonas_europaea	Paracoccus_denitrificans
Nocardia_farcinica	Silicibacter_pomeroyi
Neisseria_gonorrhoeae	Neisseria_meningitidis
Neisseria_gonorrhoeae	Ureaplasma_urealyticum
Nitrobacter_hamburgensis	Nitrobacter_winogradskyi
Nitrobacter_hamburgensis	Rhodopseudomonas_palustris
Nitratiruptor_sp	Sulfurovum_sp
Neisseria_meningitidis	Streptococcus_pneumoniae
Nitrosospira_multiformis	Nitrosococcus_oceani
Nitrobacter_winogradskyi	Rhodopseudomonas_palustris
Nitrobacter_winogradskyi	Silicibacter_sp
Ochrobactrum_anthropi	Shewanella_putrefaciens
Oenococcus_oeni	Pediococcus_pentosaceus
Propionibacterium_acnes	Staphylococcus_epidermidis
Pseudomonas_aeruginosa	Pseudomonas_fluorescens
Pseudomonas_aeruginosa	Pseudomonas_mendocina
Pseudomonas_aeruginosa	Pseudomonas_putida
Pseudomonas_aeruginosa	Staphylococcus_aureus
Pseudomonas_aeruginosa	Staphylococcus_epidermidis
Pseudomonas_aeruginosa	Staphylococcus_saprophyticus
Pseudoalteromonas_atlantica	Pseudoalteromonas_haloplanktis
Pelobacter_carbinolicus	Pelobacter_propionicus
Pelobacter_carbinolicus	Syntrophus_aciditrophicus
Pelobacter_carbinolicus	Syntrophomonas_wolfei
Psychrobacter_cryohalolentis	Psychrobacter_sp
Psychrobacter_cryohalolentis	Thermotoga_maritima
Paracoccus_denitrificans	Ralstonia_eutropha
Paracoccus_denitrificans	Rhodopseudomonas_palustris
Paracoccus_denitrificans	Rhodospirillum_rubrum
Paracoccus_denitrificans	Renibacterium_salmoninarum
Paracoccus_denitrificans	Rhodobacter_sphaeroides
Paracoccus_denitrificans	Sulfurovum_sp
Paracoccus_denitrificans	Thermus_thermophilus
Paracoccus_denitrificans	Wolinella_succinogenes
Pseudomonas_fluorescens	Pseudomonas_mendocina
Pseudomonas_fluorescens	Pseudomonas_putida
Pseudomonas_fluorescens	Pseudomonas_syringae
Pseudomonas_fluorescens	Shewanella_putrefaciens
Pseudomonas_fluorescens	Xanthomonas_campestris
Porphyromonas_gingivalis	Streptococcus_gordonii
Porphyromonas_gingivalis	Streptococcus_mutans
Porphyromonas_gingivalis	Streptococcus_sanguinis
Porphyromonas_gingivalis	Treponema_denticola
Pseudoalteromonas_haloplanktis	Psychrobacter_sp
Pelodictyon_luteolum	Salinibacter_ruber
Photorhabdus_luminescens	Serratia_proteamaculans
Photorhabdus_luminescens	Vibrio_fischeri
Photorhabdus_luminescens	Yersinia_pestis
Photorhabdus_luminescens	Yersinia_pseudotuberculosis
Prochlorococcus_marinus	Roseobacter_denitrificans
Prochlorococcus_marinus	Synechocystis_sp
Prochlorococcus_marinus	Synechococcus_sp
Prochlorococcus_marinus	Thermosynechococcus_elongatus
Prochlorococcus_marinus	Xylella_fastidiosa
Pasteurella_multocida	Streptococcus_suis
Pseudomonas_mendocina	Pseudomonas_putida
Pseudomonas_mendocina	Pseudomonas_syringae
Pseudomonas_mendocina	Ralstonia_eutropha
Polaromonas_naphthalenivorans	Pseudomonas_putida
Pediococcus_pentosaceus	Streptococcus_thermophilus
Photobacterium_profundum	Vibrio_cholerae
Photobacterium_profundum	Xylella_fastidiosa
Pseudomonas_putida	Pseudomonas_syringae
Pseudomonas_putida	Ralstonia_eutropha
Pseudomonas_putida	Rhodococcus_sp
Pseudomonas_putida	Serratia_proteamaculans
Pseudomonas_putida	Vibrio_fischeri
Pseudomonas_putida	Xanthobacter_autotrophicus
Pseudomonas_syringae	Ralstonia_solanacearum
Pseudomonas_syringae	Xanthomonas_axonopodis
Pseudomonas_syringae	Xanthomonas_campestris
Pseudomonas_syringae	Xylella_fastidiosa
Pseudomonas_syringae	Xanthomonas_oryzae
Pseudomonas_syringae	Zymomonas_mobilis
Roseobacter_denitrificans	Rhodobacter_sphaeroides
Roseobacter_denitrificans	Thermosynechococcus_elongatus
Rhizobium_etli	Rhizobium_leguminosarum
Rhizobium_etli	Sinorhizobium_meliloti
Ralstonia_eutropha	Ralstonia_metallidurans
Ralstonia_eutropha	Ralstonia_solanacearum
Ralstonia_eutropha	Synechocystis_sp
Rickettsia_felis	Rickettsia_rickettsii
Rhodococcus_sp	Silicibacter_pomeroyi
Rhodococcus_sp	Sphingomonas_wittichii
Rhodococcus_sp	Xanthobacter_autotrophicus
Rhizobium_leguminosarum	Sinorhizobium_meliloti
Ralstonia_metallidurans	Ralstonia_solanacearum
Rhodopseudomonas_palustris	Rhodospirillum_rubrum
Rhodopseudomonas_palustris	Renibacterium_salmoninarum
Rhodopseudomonas_palustris	Rhodobacter_sphaeroides
Rhodopseudomonas_palustris	Syntrophus_aciditrophicus
Rhodopseudomonas_palustris	Silicibacter_pomeroyi
Rhodopseudomonas_palustris	Shewanella_oneidensis
Rhodospirillum_rubrum	Renibacterium_salmoninarum
Rhodospirillum_rubrum	Rhodobacter_sphaeroides
Renibacterium_salmoninarum	Rhodobacter_sphaeroides
Ralstonia_solanacearum	Xanthomonas_axonopodis
Ralstonia_solanacearum	Xanthomonas_campestris
Ralstonia_solanacearum	Xylella_fastidiosa
Ralstonia_solanacearum	Xanthomonas_oryzae
Rhodobacter_sphaeroides	Sinorhizobium_meliloti
Rubrobacter_xylanophilus	Symbiobacterium_thermophilum
Rubrobacter_xylanophilus	Thermobifida_fusca
Rubrobacter_xylanophilus	Thermotoga_maritima
Streptococcus_agalactiae	Staphylococcus_aureus
Streptococcus_agalactiae	Staphylococcus_epidermidis
Streptococcus_agalactiae	Staphylococcus_haemolyticus
Streptococcus_agalactiae	Streptococcus_pyogenes
Streptococcus_agalactiae	Streptococcus_pneumoniae
Streptococcus_agalactiae	Staphylococcus_saprophyticus
Streptococcus_agalactiae	Ureaplasma_urealyticum
Syntrophus_aciditrophicus	Syntrophomonas_wolfei
Staphylococcus_aureus	Staphylococcus_epidermidis
Staphylococcus_aureus	Staphylococcus_haemolyticus
Staphylococcus_aureus	Streptococcus_pyogenes
Staphylococcus_aureus	Streptococcus_pneumoniae
Staphylococcus_aureus	Staphylococcus_saprophyticus
Shewanella_amazonensis	Shewanella_putrefaciens
Shewanella_baltica	Shewanella_denitrificans
Shewanella_baltica	Shewanella_frigidimarina
Shewanella_baltica	Shewanella_oneidensis
Shewanella_baltica	Shewanella_putrefaciens
Shigella_boydii	Shigella_dysenteriae
Shigella_boydii	Shigella_flexneri
Shigella_boydii	Shigella_sonnei
Streptomyces_coelicolor	Saccharopolyspora_erythraea
Streptomyces_coelicolor	Streptomyces_avermitilis
Saccharophagus_degradans	Xanthomonas_campestris
Shewanella_denitrificans	Shewanella_frigidimarina
Shewanella_denitrificans	Shewanella_putrefaciens
Shigella_dysenteriae	Shigella_flexneri
Shigella_dysenteriae	Shigella_sonnei
Shigella_dysenteriae	Salmonella_typhimurium
Shigella_dysenteriae	Vibrio_cholerae
Saccharopolyspora_erythraea	Streptomyces_avermitilis
Staphylococcus_epidermidis	Staphylococcus_haemolyticus
Staphylococcus_epidermidis	Streptococcus_pyogenes
Staphylococcus_epidermidis	Streptococcus_pneumoniae
Staphylococcus_epidermidis	Staphylococcus_saprophyticus
Shigella_flexneri	Shigella_sonnei
Shigella_flexneri	Salmonella_typhimurium
Shigella_flexneri	Salmonella_enterica
Shigella_flexneri	Vibrio_cholerae
Shigella_flexneri	Yersinia_pseudotuberculosis
Shewanella_frigidimarina	Shewanella_oneidensis
Shewanella_frigidimarina	Shewanella_putrefaciens
Shewanella_frigidimarina	Wolinella_succinogenes
Streptococcus_gordonii	Streptococcus_mutans
Streptococcus_gordonii	Streptococcus_pyogenes
Streptococcus_gordonii	Streptococcus_pneumoniae
Streptococcus_gordonii	Streptococcus_sanguinis
Streptococcus_gordonii	Streptococcus_suis
Streptococcus_gordonii	Treponema_denticola
Staphylococcus_haemolyticus	Staphylococcus_saprophyticus
Shewanella_sp	Shewanella_oneidensis
Shewanella_sp	Shewanella_putrefaciens
Shewanella_sp	Synechococcus_sp
Silicibacter_pomeroyi	Xylella_fastidiosa
Silicibacter_pomeroyi	Xanthomonas_oryzae
Sinorhizobium_meliloti	Xanthomonas_campestris
Streptococcus_mutans	Streptococcus_sanguinis
Streptococcus_mutans	Treponema_denticola
Shewanella_oneidensis	Shewanella_putrefaciens
Streptococcus_pyogenes	Streptococcus_pneumoniae
Streptococcus_sanguinis	Treponema_denticola
Shigella_sonnei	Salmonella_typhimurium
Salmonella_typhimurium	Salmonella_enterica
Salmonella_enterica	Yersinia_pestis
Salmonella_enterica	Yersinia_pseudotuberculosis
Synechococcus_elongatus	Synechocystis_sp
Synechococcus_elongatus	Synechococcus_sp
Synechococcus_elongatus	Thermosynechococcus_elongatus
Synechocystis_sp	Synechococcus_sp
Synechocystis_sp	Thermosynechococcus_elongatus
Synechococcus_sp	Thermosynechococcus_elongatus
Thiobacillus_denitrificans	Thiomicrospira_crunogena
Thiobacillus_denitrificans	Thiomicrospira_denitrificans
Thiomicrospira_denitrificans	Wolinella_succinogenes
Thermobifida_fusca	Thermoanaerobacter_tengcongensis
Thermotoga_lettingae	Thermotoga_maritima
Thermotoga_maritima	Thermoanaerobacter_tengcongensis
Thermotoga_maritima	Thermus_thermophilus
Vibrio_cholerae	Vibrio_parahaemolyticus
Vibrio_cholerae	Vibrio_vulnificus
Vibrio_fischeri	Vibrio_parahaemolyticus
Vibrio_fischeri	Vibrio_vulnificus
Vibrio_parahaemolyticus	Vibrio_vulnificus
Wolbachia_wBm	Wolbachia_wMel
Xanthomonas_axonopodis	Xanthomonas_campestris
Xanthomonas_axonopodis	Xylella_fastidiosa
Xanthomonas_axonopodis	Xanthomonas_oryzae
Xanthomonas_campestris	Xylella_fastidiosa
Xanthomonas_campestris	Xanthomonas_oryzae
Yersinia_pestis	Yersinia_pseudotuberculosis
