# Supplementary material for: A unifying framework for fast randomization of ecological networks with fixed (node) degrees
Source: MethodsX. 2018 Jul 5;5:773–80. doi: 10.1016/j.mex.2018.06.018 (PMC6072652; doi:10.1016/j.mex.2018.06.018)
Supplement: Mathematical proofs [file mmc2.zip › food_web_201808001508050979.csv]

1	2
1	3
1	4
1	5
1	6
1	7
1	8
1	9
1	10
1	11
1	12
1	13
1	14
1	15
1	16
1	17
1	18
1	19
1	20
1	21
1	22
1	23
1	24
1	25
1	26
1	27
1	28
1	29
1	30
1	31
1	32
1	33
1	34
1	35
1	36
1	37
1	38
1	39
1	40
1	41
1	42
1	43
1	44
1	45
1	46
1	47
1	48
1	49
1	50
1	51
1	52
1	53
1	54
1	55
1	56
1	57
1	58
1	59
1	60
1	61
1	62
1	63
1	64
65	66
65	67
65	68
65	69
65	70
65	71
65	72
66	67
66	73
74	66
74	67
74	68
74	69
74	70
74	71
74	72
74	73
67	73
75	66
75	67
75	68
75	69
75	70
75	71
75	72
75	73
68	67
68	73
76	66
76	67
76	68
76	69
76	70
76	71
76	72
76	73
69	67
69	73
70	66
70	67
70	68
70	69
70	73
77	66
77	67
77	68
77	69
77	70
2	66
2	68
2	69
2	70
2	77
78	65
78	74
78	75
78	68
78	76
78	69
78	77
78	71
78	72
78	79
78	80
78	81
78	82
78	83
78	84
78	85
71	65
71	74
71	75
71	76
71	69
71	77
71	72
71	80
71	81
71	82
71	84
71	85
72	65
72	66
72	74
72	75
72	76
72	69
72	77
72	71
72	80
72	81
72	82
72	84
72	85
79	65
79	66
79	74
79	75
79	76
79	69
79	77
79	71
79	72
79	80
79	81
79	82
79	84
79	85
80	65
80	66
80	74
80	75
80	68
80	76
80	69
80	70
80	77
80	81
80	82
80	85
86	65
86	66
86	74
86	75
86	76
86	69
86	77
86	71
86	72
86	79
86	80
86	81
86	82
86	83
86	84
86	87
86	88
89	65
89	74
89	75
89	76
89	69
89	77
89	71
89	72
89	79
89	80
89	81
89	82
89	83
89	84
89	87
89	88
90	65
90	66
90	74
90	75
90	68
90	76
90	69
90	70
90	77
90	71
90	72
90	79
90	80
90	81
90	82
90	84
90	87
90	88
90	85
91	65
91	66
91	74
91	75
91	68
91	76
91	69
91	70
91	77
91	71
91	72
91	79
91	80
91	81
91	82
91	84
91	87
91	88
91	85
92	65
92	66
92	74
92	75
92	68
92	76
92	69
92	70
92	77
92	71
92	72
92	79
92	80
92	81
92	82
92	84
92	87
92	88
92	85
93	65
93	66
93	74
93	75
93	68
93	76
93	69
93	70
93	77
93	79
93	87
93	88
81	65
81	66
81	74
81	75
81	76
81	69
81	70
81	77
81	80
81	87
81	88
82	65
82	74
82	75
82	68
82	76
82	69
82	70
82	77
82	80
82	87
82	88
94	65
94	74
94	75
94	76
94	69
94	70
94	77
95	65
95	74
95	75
95	76
95	69
95	70
95	77
96	65
96	74
96	75
96	76
96	69
96	70
96	77
97	65
97	74
97	75
97	76
97	69
97	70
97	77
98	65
98	74
98	75
98	76
98	69
98	70
98	77
98	83
99	65
99	74
99	75
99	76
99	69
99	70
99	77
99	83
100	65
100	74
100	75
100	76
100	69
100	70
100	77
100	83
101	65
101	74
101	75
101	76
101	69
101	70
101	77
101	83
102	65
102	74
102	75
102	76
102	69
102	70
102	77
102	71
102	72
102	79
102	80
102	81
102	82
102	84
103	65
103	74
103	75
103	76
103	69
103	70
103	77
103	71
103	72
103	79
103	80
103	81
103	82
103	84
104	65
104	74
104	75
104	76
104	69
104	70
104	77
104	71
104	72
104	79
104	80
104	81
104	82
104	83
104	84
83	65
83	74
83	75
83	76
83	69
83	70
83	77
83	71
83	72
83	79
83	80
83	81
83	82
83	84
105	65
105	74
105	75
105	76
105	69
105	70
105	77
105	71
105	72
105	79
105	80
105	81
105	82
105	83
105	84
106	65
106	74
106	75
106	76
106	69
106	70
106	77
106	71
106	72
106	79
106	80
106	81
106	82
106	83
106	84
107	65
107	74
107	75
107	76
107	69
107	70
107	77
107	71
107	72
107	79
107	80
107	81
107	82
107	83
107	84
108	65
108	74
108	75
108	76
108	69
108	70
108	77
108	71
108	72
108	79
108	80
108	81
108	82
108	84
84	65
84	74
84	75
84	76
84	69
84	70
84	77
84	71
84	72
84	79
84	80
84	81
84	82
109	65
109	76
109	69
109	70
109	77
109	71
109	72
109	79
109	80
109	81
109	82
109	84
109	110
109	111
109	112
109	113
109	114
109	115
109	116
109	117
109	118
109	119
109	120
109	121
109	122
109	123
109	124
109	125
109	126
109	127
109	128
109	129
109	130
109	131
132	65
132	76
132	69
132	70
132	77
132	71
132	72
132	79
132	80
132	81
132	82
132	84
132	110
132	111
132	112
132	113
132	114
132	115
132	116
132	117
132	118
132	119
132	120
132	121
132	122
132	123
132	124
132	125
132	126
132	127
132	128
132	129
132	130
132	131
133	65
133	76
133	70
133	77
133	71
133	72
133	79
133	80
133	81
133	82
133	84
133	110
133	111
133	112
133	113
133	114
133	115
133	116
133	117
133	118
133	119
133	120
133	121
133	122
133	123
133	124
133	125
133	126
133	127
133	128
133	129
133	130
133	131
134	65
134	76
134	70
134	77
134	71
134	72
134	79
134	80
134	81
134	82
134	84
134	110
134	111
134	112
134	113
134	114
134	115
134	116
134	117
134	118
134	119
134	120
134	121
134	122
134	123
134	124
134	125
134	126
134	127
134	128
134	129
134	130
134	131
135	65
135	76
135	70
135	77
135	71
135	72
135	79
135	80
135	81
135	82
135	84
135	110
135	111
135	112
135	113
135	114
135	115
135	116
135	117
135	118
135	119
135	120
135	121
135	122
135	123
135	124
135	125
135	126
135	127
135	128
135	129
135	130
135	131
136	65
136	76
136	70
136	77
136	71
136	72
136	79
136	80
136	81
136	82
136	84
136	110
136	111
136	112
136	113
136	114
136	115
136	116
136	117
136	118
136	119
136	120
136	121
136	122
136	123
136	124
136	125
136	126
136	127
136	128
136	129
136	130
136	131
137	65
137	74
137	76
137	70
137	77
137	71
137	72
137	79
137	80
137	81
137	82
137	84
137	110
137	111
137	112
137	113
137	114
137	115
137	116
137	117
137	118
137	119
137	120
137	121
137	138
137	139
137	122
137	123
137	124
137	125
137	126
137	127
137	128
137	129
137	130
137	131
140	65
140	74
140	76
140	70
140	77
140	71
140	72
140	79
140	80
140	81
140	82
140	84
140	110
140	111
140	112
140	113
140	115
140	116
140	117
140	118
140	119
140	120
140	121
140	122
140	123
140	124
140	125
140	126
140	127
140	128
140	129
140	130
140	131
141	65
141	66
141	76
141	69
141	70
141	77
141	71
141	72
141	79
141	80
141	81
141	82
141	84
141	115
141	116
141	117
141	118
141	119
141	120
141	129
141	130
141	131
142	65
142	66
142	68
142	76
142	69
142	70
142	77
142	71
142	72
142	79
142	80
142	81
142	82
142	84
142	115
142	116
142	117
142	118
142	119
142	120
142	129
142	130
142	131
143	65
143	76
143	69
143	70
143	77
143	71
143	72
143	79
143	80
143	81
143	82
143	84
143	115
143	116
143	117
143	118
143	119
143	120
143	138
143	139
143	129
143	130
143	131
144	65
144	76
144	69
144	70
144	77
144	71
144	72
144	79
144	80
144	81
144	82
144	84
144	115
144	116
144	117
144	118
144	119
144	120
144	138
144	139
144	129
144	130
144	131
110	65
110	76
110	69
110	70
110	77
110	71
110	72
110	79
110	80
110	81
110	82
110	84
110	117
110	118
110	119
110	120
110	129
110	130
110	131
111	65
111	76
111	70
111	77
111	71
111	72
111	79
111	80
111	81
111	82
111	84
111	117
111	118
111	119
111	120
111	138
111	139
111	129
111	130
111	131
112	65
112	76
112	69
112	70
112	77
112	71
112	72
112	79
112	80
112	81
112	82
112	84
112	117
112	118
112	119
112	120
112	138
112	139
112	129
112	130
112	131
113	65
113	76
113	70
113	77
113	71
113	72
113	79
113	80
113	81
113	82
113	84
113	117
113	118
113	119
113	120
113	129
113	130
113	131
145	65
145	76
145	70
145	77
145	117
145	118
145	119
145	120
145	129
145	130
145	131
145	146
147	65
147	76
147	70
147	77
147	146
87	74
87	67
87	68
3	66
3	148
149	65
149	66
149	74
149	75
149	69
149	70
149	148
150	65
150	66
150	74
150	75
150	68
150	69
150	70
150	117
150	118
150	119
150	148
114	65
114	74
114	67
114	75
114	68
114	69
114	70
114	148
115	65
115	74
115	67
115	75
115	69
115	70
115	148
151	66
151	74
151	68
151	70
151	148
116	66
116	74
116	67
116	68
116	70
116	148
152	66
152	74
152	67
152	68
152	70
152	148
153	65
153	74
153	67
153	75
153	68
153	76
153	70
153	148
154	65
154	66
154	74
154	67
154	75
154	68
154	76
154	69
154	70
154	148
117	66
117	67
117	68
117	148
118	66
118	67
118	68
118	148
119	66
119	67
119	68
119	148
120	66
120	74
120	67
120	75
120	68
120	76
120	70
120	148
155	65
155	68
155	76
155	70
155	148
148	65
148	74
148	75
148	68
148	69
148	70
88	65
88	74
88	75
88	68
88	69
88	70
88	148
85	65
85	66
85	74
85	67
85	75
85	68
85	69
85	70
85	148
156	65
156	66
156	74
156	67
156	75
156	68
156	69
156	70
156	148
4	65
4	74
4	75
4	68
4	69
4	70
4	148
4	157
121	65
121	66
121	74
121	67
121	75
121	68
121	69
121	70
121	152
121	153
121	117
121	118
121	119
121	148
121	156
121	122
121	123
121	124
121	125
121	126
121	127
121	128
121	129
121	130
121	131
158	65
158	66
158	74
158	67
158	75
158	68
158	69
158	70
158	148
158	123
158	127
158	128
158	129
158	157
138	65
138	66
138	74
138	75
138	68
138	69
138	70
138	152
138	153
138	117
138	118
138	119
138	120
138	148
138	156
138	157
139	65
139	66
139	74
139	75
139	68
139	69
139	70
139	152
139	153
139	117
139	118
139	119
139	120
139	148
139	156
139	157
122	65
122	66
122	74
122	75
122	68
122	69
122	70
122	152
122	153
122	117
122	118
122	119
122	120
122	148
122	156
122	123
122	124
122	125
122	126
122	127
122	128
122	157
123	65
123	66
123	74
123	75
123	68
123	76
123	69
123	70
123	152
123	153
123	117
123	118
123	119
123	120
123	148
123	156
123	122
123	124
123	125
123	126
123	127
123	128
123	157
124	65
124	66
124	74
124	75
124	68
124	76
124	69
124	70
124	152
124	153
124	117
124	118
124	119
124	120
124	148
124	156
124	122
124	123
124	125
124	126
124	127
124	128
124	157
125	65
125	66
125	74
125	75
125	68
125	76
125	69
125	70
125	152
125	153
125	117
125	118
125	119
125	120
125	148
125	156
125	122
125	123
125	124
125	126
125	127
125	128
125	157
126	65
126	66
126	74
126	75
126	68
126	76
126	69
126	70
126	152
126	153
126	117
126	118
126	119
126	120
126	148
126	156
126	122
126	123
126	124
126	125
126	127
126	128
126	157
127	65
127	66
127	74
127	75
127	68
127	76
127	69
127	70
127	152
127	153
127	117
127	118
127	119
127	120
127	148
127	156
127	122
127	123
127	124
127	125
127	126
127	128
127	157
128	65
128	66
128	74
128	75
128	68
128	76
128	69
128	70
128	152
128	153
128	117
128	118
128	119
128	120
128	148
128	156
128	122
128	123
128	124
128	125
128	126
128	127
128	157
159	65
159	66
159	74
159	75
159	68
159	76
159	69
159	70
159	152
159	153
159	117
159	118
159	119
159	120
159	148
159	156
159	122
159	123
159	124
159	125
159	126
159	127
159	128
159	157
160	65
160	66
160	74
160	75
160	68
160	76
160	69
160	70
160	152
160	153
160	117
160	118
160	119
160	120
160	148
160	156
160	122
160	123
160	124
160	125
160	126
160	127
160	128
160	157
161	65
161	66
161	74
161	75
161	68
161	76
161	69
161	70
161	152
161	153
161	117
161	118
161	119
161	120
161	148
161	156
161	122
161	123
161	124
161	125
161	126
161	127
161	128
161	157
162	65
162	66
162	74
162	75
162	68
162	76
162	69
162	70
162	152
162	153
162	117
162	118
162	119
162	120
162	148
162	156
162	122
162	123
162	124
162	125
162	126
162	127
162	128
162	157
163	65
163	66
163	74
163	75
163	68
163	76
163	69
163	70
163	152
163	153
163	117
163	118
163	119
163	120
163	148
163	156
163	122
163	123
163	124
163	125
163	126
163	127
163	128
163	157
164	65
164	66
164	74
164	75
164	68
164	76
164	69
164	70
164	152
164	153
164	117
164	118
164	119
164	120
164	148
164	156
164	122
164	123
164	124
164	125
164	126
164	127
164	128
164	157
165	65
165	76
165	70
165	152
165	153
165	117
165	118
165	119
165	120
165	148
165	156
165	121
165	138
165	139
165	122
165	123
165	124
165	125
165	126
165	127
165	128
165	129
165	130
165	131
165	157
166	66
166	74
166	75
166	68
166	76
166	70
166	148
166	122
166	123
166	124
166	125
166	126
166	127
166	128
167	65
167	66
167	74
167	75
167	68
167	76
167	70
167	152
167	153
167	117
167	118
167	119
167	120
167	148
167	156
167	122
167	123
167	124
167	125
167	126
167	127
167	128
167	157
129	65
129	66
129	74
129	75
129	68
129	76
129	70
129	152
129	153
129	117
129	118
129	119
129	120
129	148
129	156
129	122
129	123
129	124
129	125
129	126
129	127
129	128
129	157
168	65
168	66
168	74
168	75
168	68
168	76
168	70
168	152
168	153
168	117
168	118
168	119
168	120
168	148
168	156
168	122
168	123
168	124
168	125
168	126
168	127
168	128
168	157
169	65
169	66
169	74
169	75
169	68
169	76
169	70
169	152
169	153
169	117
169	118
169	119
169	120
169	148
169	156
169	122
169	123
169	124
169	125
169	126
169	127
169	128
169	157
170	65
170	66
170	74
170	75
170	68
170	76
170	70
170	152
170	153
170	117
170	118
170	119
170	120
170	148
170	156
170	122
170	123
170	124
170	125
170	126
170	127
170	128
170	157
130	65
130	66
130	74
130	75
130	68
130	76
130	70
130	152
130	153
130	117
130	118
130	119
130	120
130	148
130	156
130	122
130	123
130	124
130	125
130	126
130	127
130	128
130	157
171	65
171	66
171	74
171	75
171	68
171	76
171	70
171	152
171	153
171	117
171	118
171	119
171	120
171	148
171	156
171	122
171	123
171	124
171	125
171	126
171	127
171	128
171	157
131	65
131	66
131	74
131	75
131	68
131	76
131	70
131	152
131	153
131	117
131	118
131	119
131	120
131	148
131	156
131	122
131	123
131	124
131	125
131	126
131	127
131	128
131	157
172	65
172	66
172	74
172	75
172	68
172	76
172	70
172	152
172	153
172	117
172	118
172	119
172	120
172	148
172	156
172	122
172	123
172	124
172	125
172	126
172	127
172	128
172	157
173	65
173	66
173	74
173	75
173	68
173	76
173	70
173	152
173	153
173	117
173	118
173	119
173	120
173	148
173	156
173	122
173	123
173	124
173	125
173	126
173	127
173	128
173	157
174	65
174	66
174	74
174	75
174	68
174	76
174	70
174	148
174	122
174	123
174	124
174	125
174	126
174	127
174	128
175	65
175	66
175	74
175	75
175	68
175	76
175	70
175	152
175	153
175	117
175	118
175	119
175	120
175	148
175	156
175	122
175	123
175	124
175	125
175	126
175	127
175	128
175	157
176	65
176	66
176	74
176	75
176	68
176	69
176	70
176	73
177	65
177	66
177	74
177	75
177	68
177	69
177	70
178	65
178	74
178	75
178	76
178	70
178	116
178	152
178	153
178	117
178	118
178	119
178	120
178	156
178	121
178	158
178	122
178	123
178	124
178	125
178	126
178	127
178	128
178	129
178	73
73	66
73	74
73	67
73	75
73	68
73	69
73	70
146	66
146	74
146	70
179	65
179	66
179	74
179	75
179	68
179	69
179	70
179	117
179	118
179	119
179	120
180	155
180	175
181	155
181	175
182	155
182	175
157	66
157	68
5	144
5	149
5	179
6	144
6	149
6	179
7	144
7	149
7	179
8	144
8	149
8	179
9	144
9	149
9	179
10	144
10	149
10	179
11	144
11	149
11	179
12	144
12	149
12	179
13	144
13	149
13	179
14	144
14	149
14	179
15	144
15	149
15	179
16	144
16	149
16	179
17	144
17	149
17	179
18	144
18	149
18	179
19	144
19	149
19	179
20	144
20	149
20	179
21	144
21	149
21	179
22	144
22	149
22	179
23	144
23	149
23	179
24	144
24	149
24	179
25	144
25	149
25	179
26	144
26	149
26	179
27	144
27	149
27	179
28	144
28	149
28	179
29	144
29	149
29	179
30	78
30	79
30	80
30	86
30	89
30	90
30	91
30	92
30	93
30	94
30	95
30	96
30	97
30	98
30	99
30	100
30	101
30	102
30	103
30	104
30	83
30	105
30	106
30	107
30	108
30	84
31	78
31	79
31	80
32	78
32	79
32	80
32	86
32	89
32	90
32	91
32	92
32	93
32	94
32	95
32	96
32	97
32	98
32	99
32	100
32	101
32	102
32	103
32	104
32	83
32	105
32	106
32	107
32	108
32	84
33	78
33	79
33	80
34	78
34	79
34	80
34	86
34	89
34	90
34	91
34	92
34	93
34	94
34	95
34	96
34	97
34	98
34	99
34	100
34	101
34	102
34	103
34	104
34	83
34	105
34	106
34	107
34	108
34	84
35	78
35	79
35	80
[truncated: 476 more rows]
