# Supplementary material for: A unifying framework for fast randomization of ecological networks with fixed (node) degrees
Source: MethodsX. 2018 Jul 5;5:773–80. doi: 10.1016/j.mex.2018.06.018 (PMC6072652; doi:10.1016/j.mex.2018.06.018)
Supplement: Mathematical proofs [file mmc2.zip › make_plots_201808001508050982.R]

####R code for graphs
net_lab<-c('random directed','random undirected','power law directed','power law undirected','food-web','co-occurrence network')
sc<-1
pdf('experimental_results.pdf',width=8,height=12)
par(mfrow=c(3,2))
for (fname in c('d_ee.csv','u_ee.csv','d_ba.csv','u_ba.csv','food_web_res.csv','cooc_net_res.csv')){

	a<-read.csv(fname,header=F)
	if (fname == 'd_ee.csv'){
	a<-a[a[,1]<=30000,]}

	if (fname == 'u_ee.csv'){
	a<-a[a[,1]<=30000,]}

	if (fname == 'd_ba.csv'){
	a<-a[a[,1]<=100000,]}

	if (fname == 'u_ba.csv'){
	a<-a[a[,1]<=10000,]}

	if (fname == 'food_web_res.csv'){
	a<-a[a[,1]<=25000,]}

	
	if (fname == 'cooc_net_res.csv'){
	a<-a[a[,1]<=10000,]}

	

	 trade<-aggregate(a[,2]~a[,1],FUN='mean')
	 swap<-aggregate(a[,3]~a[,1],FUN='mean')
	 
	 trade_sd<-aggregate(a[,2]~a[,1],FUN='sd')
	 swap_sd<-aggregate(a[,3]~a[,1],FUN='sd')

 
 
	plot(trade[,1],trade[,2],type='l',col='white',lwd=2,xlab='steps',ylab='perturbation',las=1,cex.axis=1.2,cex.lab=1.2,main=net_lab[sc])
	sc<-sc+1
	polygon(c(rev(trade[,1]), trade[,1]), c(rev(trade[,2]-trade_sd[,2]), (trade[,2]+trade_sd[,2])),col=adjustcolor('navy',alpha.f=0.3), border = NA)  
	polygon(c(rev(swap[,1]), swap[,1]), c(rev(swap[,2]-swap_sd[,2]), (swap[,2]+swap_sd[,2])), col=adjustcolor('red',alpha.f=0.3), border = NA)
	 lines(trade[,1],trade[,2],col='navy',lwd=2)
	 lines(swap[,1],swap[,2],col='red',lwd=2)
	 }

dev.off()
